# Supplementary material for: Self-Microemulsifying Drug Delivery System to Enhance Oral Bioavailability of Berberine Hydrochloride in Rats
Source: Pharmaceutics. 2024 Aug 24;16(9):1116. doi: 10.3390/pharmaceutics16091116 (PMC11435259; doi:10.3390/pharmaceutics16091116)
Supplement: Supplementary file 1 [file pharmaceutics-16-01116-s001.zip]

Archive with 1 entries (1 files):
- pharmaceutics-3143095-supplementary.pdf
